# Supplementary material for: Machine Learning Framework for Ovarian Cancer Diagnostics Using Plasma Lipidomics and Metabolomics
Source: Int J Mol Sci. 2025 Jul 10;26(14):6630. doi: 10.3390/ijms26146630 (PMC12294939; doi:10.3390/ijms26146630)
Supplement: Supplementary file 1 [file ijms-26-06630-s001.zip]

Archive with 1 entries (1 files):
- ijms-3698154-supplementary.pdf
